# Supplementary material for: Rest-Phase Hypothermia Reveals a Link Between Aging and Oxidative Stress: A Novel Hypothesis
Source: Front Physiol. 2020 Dec 9;11:575060. doi: 10.3389/fphys.2020.575060 (PMC7756103; doi:10.3389/fphys.2020.575060)
Supplement: Supplementary file 2 [file Table_2.XLSX]

## Sheet: data for Rscript
ID	exp.day	daynight	age.class	food.manip	mean.bt	median.bt	min.bt	max.bt	sd.bt	se.bt	lower.ci.bt	upper.ci.bt	sex	yr.old	bm	bm.day9	os.index	drom	oxy	UA
C0885	day10	day	o	without3	41.9151	42.01	40.53	42.68	0.597757	0.0945137	41.724	42.1063	FEMALE	6.81	14.34	14.09	NA	NA	NA	NA
C0885	day10	night	o	without3	37.2172	37.08	36.76	39.08	0.493286	0.0779954	37.0594	37.3749	FEMALE	6.81	14.34	14.09	0.141963	0.939208	6.61589	1.03073
C0885	day16	day	o	with	42.2487	42.23	40.95	43.37	0.412012	0.0651448	42.117	42.3805	FEMALE	6.81	14.34	14.09	NA	NA	NA	NA
C0885	day16	night	o	with	39.9492	39.87	38.86	41.66	0.828891	0.131059	39.6841	40.2143	FEMALE	6.81	14.34	14.09	0.00318728	0.565838	177.53	1.12918
C0885	day5	day	o	with	41.6349	41.66	40.76	42.34	0.377519	0.0596909	41.5141	41.7556	FEMALE	6.81	14.34	14.09	NA	NA	NA	NA
C0885	day5	night	o	with	39.3133	39.19	38.42	40.67	0.732513	0.11582	39.0791	39.5476	FEMALE	6.81	14.34	14.09	NA	NA	NA	NA
C0885	day8	day	o	with	41.6305	41.66	40.64	42.34	0.379688	0.0600339	41.5091	41.7519	FEMALE	6.81	14.34	14.09	NA	NA	NA	NA
C0885	day8	night	o	with	38.8877	38.67	37.97	40.43	0.669239	0.105816	38.6737	39.1017	FEMALE	6.81	14.34	14.09	NA	NA	NA	NA
C0885	day9	day	o	with	41.5906	41.55	41.1	42.23	0.388579	0.0614398	41.4663	41.7148	FEMALE	6.81	14.34	14.09	NA	NA	NA	NA
C0885	day9	night	o	with	39.2295	38.97	38.09	41.61	0.921675	0.14573	38.9347	39.5243	FEMALE	6.81	14.34	14.09	NA	NA	NA	NA
C0715	day10	day	o	without3	41.7291	41.7	40.72	42.52	0.395351	0.0625104	41.6027	41.8556	MALE	7.54	16.49	17.59	NA	NA	NA	NA
C0715	day10	night	o	without3	37.3944	37	36.62	41.17	1.09495	0.173127	37.0442	37.7445	MALE	7.54	16.49	17.59	0.0141163	0.407975	28.901	0.47075
C0715	day16	day	o	with	42.2069	42.25	41.62	43.33	0.340898	0.0539007	42.0979	42.3159	MALE	7.54	16.49	17.59	NA	NA	NA	NA
C0715	day16	night	o	with	39.6285	39.6	38.83	42.41	0.727666	0.115054	39.3957	39.8612	MALE	7.54	16.49	17.59	0.00810915	0.803808	99.1235	0.310757
C0715	day5	day	o	with	41.859	41.73	41.5	42.64	0.325025	0.0513909	41.755	41.9629	MALE	7.54	16.49	17.59	NA	NA	NA	NA
C0715	day5	night	o	with	39.9151	39.77	38.6	41.93	0.890741	0.140839	39.6303	40.2	MALE	7.54	16.49	17.59	NA	NA	NA	NA
C0715	day8	day	o	with	41.9092	41.85	41.39	42.64	0.332038	0.0524999	41.803	42.0154	MALE	7.54	16.49	17.59	NA	NA	NA	NA
C0715	day8	night	o	with	39.6556	39.71	38.71	41.28	0.598458	0.0946245	39.4642	39.847	MALE	7.54	16.49	17.59	NA	NA	NA	NA
C0715	day9	day	o	with	41.9629	41.85	41.39	42.75	0.363865	0.0575321	41.8465	42.0792	MALE	7.54	16.49	17.59	NA	NA	NA	NA
C0715	day9	night	o	with	39.55	39.71	38.49	41.3	0.704605	0.111408	39.3247	39.7753	MALE	7.54	16.49	17.59	NA	NA	NA	NA
D103	day10	day	o	without3	41.4663	41.44	40.43	42.57	0.64421	0.101859	41.2603	41.6723	MALE	5.86	16.02	16.06	NA	NA	NA	NA
D103	day10	night	o	without3	37.0618	36.65	36.11	40.32	0.990319	0.156583	36.7451	37.3785	MALE	5.86	16.02	16.06	0.0170958	1.02984	60.2394	0.563054
D103	day16	day	o	with	42.3797	42.34	41.1	42.91	0.329126	0.0520393	42.2745	42.485	MALE	5.86	16.02	16.06	NA	NA	NA	NA
D103	day16	night	o	with	39.8256	39.87	38.87	41.02	0.665325	0.105197	39.6129	40.0384	MALE	5.86	16.02	16.06	0.00362694	0.478583	131.952	0.212299
D103	day5	day	o	with	42.1133	42.03	41.44	43	0.32658	0.0516368	42.0089	42.2178	MALE	5.86	16.02	16.06	NA	NA	NA	NA
D103	day5	night	o	with	39.8164	39.93	38.76	40.99	0.754267	0.11926	39.5752	40.0576	MALE	5.86	16.02	16.06	NA	NA	NA	NA
D103	day8	day	o	with	42.4374	42.45	41.21	43.08	0.341342	0.0539709	42.3283	42.5466	MALE	5.86	16.02	16.06	NA	NA	NA	NA
D103	day8	night	o	with	39.901	39.76	38.76	41.67	0.890517	0.140803	39.6162	40.1858	MALE	5.86	16.02	16.06	NA	NA	NA	NA
D103	day9	day	o	with	42.1749	42.11	41.55	42.8	0.332746	0.0526117	42.0684	42.2813	MALE	5.86	16.02	16.06	NA	NA	NA	NA
D103	day9	night	o	with	40.2003	40.1	39.21	41.67	0.686572	0.108557	39.9807	40.4198	MALE	5.86	16.02	16.06	NA	NA	NA	NA
D772	day10	day	o	without3	41.6663	41.66	40.64	42.8	0.428774	0.0677952	41.5292	41.8034	FEMALE	5.11	15.84	16.6	NA	NA	NA	NA
D772	day10	night	o	without3	37.6605	37.53	37.08	39.75	0.53978	0.0853468	37.4879	37.8331	FEMALE	5.11	15.84	16.6	0.0128661	0.685443	53.2753	0.476904
D772	day16	day	o	with	41.9372	41.89	41.43	42.89	0.350668	0.0554455	41.825	42.0493	FEMALE	5.11	15.84	16.6	NA	NA	NA	NA
D772	day16	night	o	with	40.359	40.19	39.75	43.04	0.62282	0.0984764	40.1598	40.5582	FEMALE	5.11	15.84	16.6	0.00879246	0.795875	90.5179	0.630744
D772	day5	day	o	with	41.7795	41.78	41.1	42.69	0.364612	0.0576502	41.6629	41.8961	FEMALE	5.11	15.84	16.6	NA	NA	NA	NA
D772	day5	night	o	with	40.9203	40.64	39.75	43.39	1.01807	0.160971	40.5947	41.2459	FEMALE	5.11	15.84	16.6	NA	NA	NA	NA
D772	day8	day	o	with	41.6203	41.55	41.1	42.47	0.328822	0.0519913	41.5151	41.7254	FEMALE	5.11	15.84	16.6	NA	NA	NA	NA
D772	day8	night	o	with	40.0559	39.97	39.52	41.21	0.321466	0.0508283	39.9531	40.1587	FEMALE	5.11	15.84	16.6	NA	NA	NA	NA
D772	day9	day	o	with	41.5009	41.43	40.79	42.58	0.361828	0.0572101	41.3851	41.6166	FEMALE	5.11	15.84	16.6	NA	NA	NA	NA
D772	day9	night	o	with	40.2492	40.3	39.63	40.98	0.374091	0.059149	40.1296	40.3689	FEMALE	5.11	15.84	16.6	NA	NA	NA	NA
E086	day10	day	o	without3	40.5969	40.58	39.98	41.78	0.397808	0.062899	40.4696	40.7241	MALE	4.19	18.64	19.15	NA	NA	NA	NA
E086	day10	night	o	without3	37.0085	36.79	36.31	38.9	0.595446	0.0941482	36.818	37.1989	MALE	4.19	18.64	19.15	0.158825	1.21668	7.6605	0.258451
E086	day16	day	o	with	41.269	41.29	39.95	42.02	0.369835	0.058476	41.1507	41.3873	MALE	4.19	18.64	19.15	NA	NA	NA	NA
E086	day16	night	o	with	38.8364	38.79	38.08	39.62	0.393964	0.0622912	38.7104	38.9624	MALE	4.19	18.64	19.15	0.00603891	0.916182	151.713	0.513825
E086	day5	day	o	with	41.0015	40.94	40.45	41.63	0.327137	0.0517249	40.8969	41.1062	MALE	4.19	18.64	19.15	NA	NA	NA	NA
E086	day5	night	o	with	39.0897	39.26	38.43	39.89	0.441799	0.0698546	38.9484	39.231	MALE	4.19	18.64	19.15	NA	NA	NA	NA
E086	day8	day	o	with	40.9974	40.94	40.22	41.9	0.339463	0.0536739	40.8889	41.106	MALE	4.19	18.64	19.15	NA	NA	NA	NA
E086	day8	night	o	with	39.2103	39.26	38.43	40.09	0.483058	0.0763781	39.0558	39.3647	MALE	4.19	18.64	19.15	NA	NA	NA	NA
E086	day9	day	o	with	41.1314	41.06	40.58	42.02	0.350732	0.0554555	41.0193	41.2436	MALE	4.19	18.64	19.15	NA	NA	NA	NA
E086	day9	night	o	with	39.4456	39.5	38.67	40.22	0.386977	0.0611865	39.3219	39.5694	MALE	4.19	18.64	19.15	NA	NA	NA	NA
E921	day10	day	m	without3	40.9006	40.77	39.87	42.12	0.610564	0.0965386	40.7053	41.0958	MALE	2.85	14.53	15.52	NA	NA	NA	NA
E921	day10	night	m	without3	37.6497	37.32	36.87	40.88	0.94221	0.148977	37.3484	37.9511	MALE	2.85	14.53	15.52	0.00411123	0.460959	112.122	0.310757
E921	day16	day	m	with	41.599	41.66	40.88	42.57	0.456317	0.0721501	41.453	41.7449	MALE	2.85	14.53	15.52	NA	NA	NA	NA
E921	day16	night	m	with	39.2054	38.98	38.5	41.32	0.632987	0.100084	39.0029	39.4078	MALE	2.85	14.53	15.52	0.00248049	0.237969	95.9363	0.144609
E921	day5	day	m	with	41.5705	41.55	40.98	42.38	0.319819	0.0505678	41.4682	41.6728	MALE	2.85	14.53	15.52	NA	NA	NA	NA
E921	day5	night	m	with	39.4026	39.42	38.53	41.1	0.709929	0.11225	39.1755	39.6296	MALE	2.85	14.53	15.52	NA	NA	NA	NA
E921	day8	day	m	with	41.4003	41.44	40.74	42.23	0.439033	0.0694172	41.2598	41.5407	MALE	2.85	14.53	15.52	NA	NA	NA	NA
E921	day8	night	m	with	39.1582	39.2	38.08	41.21	0.71948	0.11376	38.9281	39.3883	MALE	2.85	14.53	15.52	NA	NA	NA	NA
E921	day9	day	m	with	41.3117	41.32	40.54	42.65	0.532698	0.084227	41.1413	41.4821	MALE	2.85	14.53	15.52	NA	NA	NA	NA
E921	day9	night	m	with	39.3126	39.31	38.31	41.44	0.709665	0.112208	39.0856	39.5395	MALE	2.85	14.53	15.52	NA	NA	NA	NA
E940	day10	day	m	without3	41.7989	41.89	40.67	42.56	0.368963	0.0583382	41.6809	41.9169	FEMALE	2.86	14.68	15.21	NA	NA	NA	NA
E940	day10	night	m	without3	37.4241	37.14	36.6	40.12	0.934662	0.147783	37.1252	37.723	FEMALE	2.86	14.68	15.21	0.00338115	0.41913	123.961	0.627667
E940	day16	day	m	with	42.051	42.12	41.45	42.67	0.356081	0.0563013	41.9371	42.1649	FEMALE	2.86	14.68	15.21	NA	NA	NA	NA
E940	day16	night	m	with	39.769	39.57	39.23	41.22	0.448822	0.070965	39.6254	39.9125	FEMALE	2.86	14.68	15.21	0.00194049	0.643839	331.793	0.190761
E940	day5	day	m	with	41.7677	41.78	41.34	42.45	0.253921	0.0401485	41.6865	41.8489	FEMALE	2.86	14.68	15.21	NA	NA	NA	NA
E940	day5	night	m	with	39.7959	39.67	39.12	41.22	0.51798	0.0818999	39.6302	39.9616	FEMALE	2.86	14.68	15.21	NA	NA	NA	NA
E940	day8	day	m	with	41.8644	41.78	41.22	42.84	0.311539	0.0492587	41.7647	41.964	FEMALE	2.86	14.68	15.21	NA	NA	NA	NA
E940	day8	night	m	with	39.7462	39.78	38.91	40.9	0.507339	0.0802173	39.5839	39.9084	FEMALE	2.86	14.68	15.21	NA	NA	NA	NA
E940	day9	day	m	with	41.8497	41.89	41.22	42.56	0.323087	0.0510845	41.7464	41.953	FEMALE	2.86	14.68	15.21	NA	NA	NA	NA
E940	day9	night	m	with	40.65	40.56	39.37	42.15	0.810458	0.128145	40.3908	40.9092	FEMALE	2.86	14.68	15.21	NA	NA	NA	NA
E987	day10	day	m	without3	41.5234	41.46	40.75	42.92	0.582454	0.0920941	41.3372	41.7097	MALE	2.85	14.71	15.18	NA	NA	NA	NA
E987	day10	night	m	without3	37.7046	37.53	36.97	39.97	0.666443	0.105374	37.4915	37.9178	MALE	2.85	14.71	15.18	0.0139465	0.539041	38.6507	0.347678
E987	day16	day	m	with	41.9641	41.89	41.09	42.92	0.428539	0.067758	41.827	42.1012	MALE	2.85	14.71	15.18	NA	NA	NA	NA
E987	day16	night	m	with	40.269	39.63	39.19	42.68	1.16507	0.184214	39.8964	40.6416	MALE	2.85	14.71	15.18	0.00244503	0.487837	199.522	0.62459
E987	day5	day	m	with	41.8815	41.89	41.01	42.8	0.35925	0.0568024	41.7666	41.9964	MALE	2.85	14.71	15.18	NA	NA	NA	NA
E987	day5	night	m	with	39.7341	39.63	39.08	41.09	0.48649	0.0769208	39.5785	39.8897	MALE	2.85	14.71	15.18	NA	NA	NA	NA
E987	day8	day	m	with	41.85	41.89	41.32	42.63	0.34982	0.0553113	41.7381	41.9619	MALE	2.85	14.71	15.18	NA	NA	NA	NA
E987	day8	night	m	with	39.8051	39.63	38.86	41.32	0.720475	0.113917	39.5747	40.0355	MALE	2.85	14.71	15.18	NA	NA	NA	NA
E987	day9	day	m	with	41.8397	41.78	41.09	42.8	0.401508	0.063484	41.7113	41.9681	MALE	2.85	14.71	15.18	NA	NA	NA	NA
E987	day9	night	m	with	39.81	39.63	38.89	41.09	0.56123	0.0887382	39.6305	39.9895	MALE	2.85	14.71	15.18	NA	NA	NA	NA
F034	day10	day	m	without3	41.3311	41.4	40.4	42.19	0.422275	0.0667676	41.1961	41.4662	MALE	2.82	16.64	17.24	NA	NA	NA	NA
F034	day10	night	m	without3	37.3833	37.08	36.42	39.73	0.845792	0.133732	37.1128	37.6538	MALE	2.82	16.64	17.24	0.006326	0.458171	72.4266	0.30768
F034	day16	day	m	with	41.9579	41.86	41.18	43.05	0.445765	0.0704816	41.8154	42.1005	MALE	2.82	16.64	17.24	NA	NA	NA	NA
F034	day16	night	m	with	39.5659	39.51	38.96	40.74	0.453784	0.0717495	39.4208	39.711	MALE	2.82	16.64	17.24	0.00347571	0.601534	173.068	0.30768
F034	day5	day	m	with	41.9621	41.97	41.07	42.65	0.374139	0.0591565	41.8424	42.0817	MALE	2.82	16.64	17.24	NA	NA	NA	NA
F034	day5	night	m	with	39.8756	39.96	38.96	40.96	0.570022	0.0901284	39.6933	40.0579	MALE	2.82	16.64	17.24	NA	NA	NA	NA
F034	day8	day	m	with	41.8769	41.86	41.07	42.99	0.412528	0.0652265	41.745	42.0089	MALE	2.82	16.64	17.24	NA	NA	NA	NA
F034	day8	night	m	with	39.7051	39.73	38.85	41.07	0.563546	0.0891044	39.5249	39.8854	MALE	2.82	16.64	17.24	NA	NA	NA	NA
F034	day9	day	m	with	41.8891	41.74	41.21	42.79	0.400935	0.0633935	41.7609	42.0174	MALE	2.82	16.64	17.24	NA	NA	NA	NA
F034	day9	night	m	with	39.8018	39.82	39.07	40.76	0.462031	0.0730536	39.654	39.9496	MALE	2.82	16.64	17.24	NA	NA	NA	NA
F167	day10	day	m	without3	41.7106	41.87	40.63	42.34	0.520616	0.0823166	41.5441	41.8771	FEMALE	2.4	15.19	16	NA	NA	NA	NA
F167	day10	night	m	without3	38.0026	37.74	37.29	41.09	0.863231	0.136489	37.7265	38.2786	FEMALE	2.4	15.19	16	0.0181689	0.525098	28.901	0.729201
F167	day16	day	m	with	41.9421	41.99	41.3	42.92	0.347943	0.0550146	41.8308	42.0533	FEMALE	2.4	15.19	16	NA	NA	NA	NA
F167	day16	night	m	with	40.7103	40.97	39.17	42.8	0.881472	0.139373	40.4283	40.9922	FEMALE	2.4	15.19	16	0.00122975	0.411158	334.343	0.784583
F167	day5	day	m	with	41.671	41.65	41.2	42.36	0.283473	0.044821	41.5804	41.7617	FEMALE	2.4	15.19	16	NA	NA	NA	NA
F167	day5	night	m	with	40.1923	39.84	39.4	42.51	0.661288	0.104559	39.9808	40.4038	FEMALE	2.4	15.19	16	NA	NA	NA	NA
F167	day8	day	m	with	41.8467	41.76	41.42	42.8	0.275417	0.0435472	41.7586	41.9347	FEMALE	2.4	15.19	16	NA	NA	NA	NA
F167	day8	night	m	with	39.9554	39.84	39.06	42.22	0.711798	0.112545	39.7277	40.183	FEMALE	2.4	15.19	16	NA	NA	NA	NA
F167	day9	day	m	with	41.6143	41.53	41.09	42.57	0.401668	0.0635092	41.4858	41.7427	FEMALE	2.4	15.19	16	NA	NA	NA	NA
F167	day9	night	m	with	39.8321	39.62	39.06	42.36	0.743594	0.117573	39.5942	40.0699	FEMALE	2.4	15.19	16	NA	NA	NA	NA
F207	day10	day	m	without3	41.3514	41.33	40.43	42.26	0.430787	0.0681134	41.2137	41.4892	FEMALE	2.4	15.01	14.68	NA	NA	NA	NA
F207	day10	night	m	without3	37.7874	37.65	37.2	40.2	0.527625	0.0834248	37.6187	37.9562	FEMALE	2.4	15.01	14.68	0.0188925	0.546012	28.901	0.618436
F207	day16	day	m	with	42.1577	42.24	41.56	42.7	0.264947	0.0418919	42.073	42.2424	FEMALE	2.4	15.01	14.68	NA	NA	NA	NA
F207	day16	night	m	with	41.2644	41.1	39.65	44.09	1.10711	0.175049	40.9103	41.6184	FEMALE	2.4	15.01	14.68	0.00288524	0.583025	202.072	0.803044
F207	day5	day	m	with	41.8433	41.79	41	42.7	0.330369	0.052236	41.7377	41.949	FEMALE	2.4	15.01	14.68	NA	NA	NA	NA
F207	day5	night	m	with	39.8328	39.65	39.28	41.44	0.498703	0.0788519	39.6733	39.9923	FEMALE	2.4	15.01	14.68	NA	NA	NA	NA
F207	day8	day	m	with	41.9615	41.93	41.27	42.58	0.307969	0.0486942	41.863	42.06	FEMALE	2.4	15.01	14.68	NA	NA	NA	NA
F207	day8	night	m	with	40.0508	39.98	38.94	41.9	0.895319	0.141562	39.7644	40.3371	FEMALE	2.4	15.01	14.68	NA	NA	NA	NA
F207	day9	day	m	with	41.69	41.56	41.1	42.47	0.3344	0.0528733	41.5831	41.7969	FEMALE	2.4	15.01	14.68	NA	NA	NA	NA
F207	day9	night	m	with	39.9836	39.76	39.22	41.79	0.573363	0.0906566	39.8002	40.167	FEMALE	2.4	15.01	14.68	NA	NA	NA	NA
F232	day10	day	m	without3	41.9166	41.94	41.05	42.62	0.38306	0.0605671	41.7941	42.0391	FEMALE	2.41	13.61	14.26	NA	NA	NA	NA
F232	day10	night	m	without3	37.2936	36.97	36.42	40.38	0.870177	0.137587	37.0153	37.5719	FEMALE	2.41	13.61	14.26	0.011936	0.51952	43.5256	0.338448
F232	day16	day	m	with	42.2126	42.17	41.72	43.07	0.34775	0.0549841	42.1013	42.3238	FEMALE	2.41	13.61	14.26	NA	NA	NA	NA
F232	day16	night	m	with	39.6574	39.62	38.84	41.94	0.660425	0.104422	39.4462	39.8687	FEMALE	2.41	13.61	14.26	0.00239243	0.794553	332.112	0.224606
F232	day5	day	m	with	41.9467	41.94	41.5	42.7	0.282268	0.0446305	41.8564	42.0369	FEMALE	2.41	13.61	14.26	NA	NA	NA	NA
F232	day5	night	m	with	39.6787	39.62	38.73	41.05	0.623315	0.0985548	39.4794	39.8781	FEMALE	2.41	13.61	14.26	NA	NA	NA	NA
F232	day8	day	m	with	41.9587	41.89	41.5	42.72	0.310638	0.0491161	41.8594	42.0581	FEMALE	2.41	13.61	14.26	NA	NA	NA	NA
F232	day8	night	m	with	39.8867	39.83	38.62	41.27	0.661188	0.104543	39.6752	40.0981	FEMALE	2.41	13.61	14.26	NA	NA	NA	NA
F232	day9	day	m	with	42.0554	41.94	41.61	42.84	0.347769	0.0549871	41.9442	42.1667	FEMALE	2.41	13.61	14.26	NA	NA	NA	NA
F232	day9	night	m	with	39.6741	39.5	38.73	41.27	0.669606	0.105874	39.46	39.8883	FEMALE	2.41	13.61	14.26	NA	NA	NA	NA
F465	day10	day	y	without3	41.8437	41.9	41.21	42.55	0.371326	0.0587118	41.725	41.9625	FEMALE	1.31	17.79	17.32	NA	NA	NA	NA
F465	day10	night	y	without3	38.2644	38.18	37.74	40.52	0.526342	0.083222	38.096	38.4327	FEMALE	1.31	17.79	17.32	0.0155675	0.308979	19.8477	0.550747
F465	day16	day	y	with	42.17	42.13	41.53	42.78	0.32137	0.0508131	42.0672	42.2728	FEMALE	1.31	17.79	17.32	NA	NA	NA	NA
F465	day16	night	y	with	39.8831	39.73	39.09	42.1	0.663076	0.104841	39.671	40.0951	FEMALE	1.31	17.79	17.32	0.00237683	0.477261	200.797	0.664588
F465	day5	day	y	with	41.8467	41.76	41.19	42.78	0.344462	0.0544643	41.7365	41.9568	FEMALE	1.31	17.79	17.32	NA	NA	NA	NA
F465	day5	night	y	with	40.0523	40.06	38.84	41.98	0.831218	0.131427	39.7865	40.3181	FEMALE	1.31	17.79	17.32	NA	NA	NA	NA
F465	day8	day	y	with	42.101	42.1	41.41	42.89	0.368688	0.0582946	41.9831	42.2189	FEMALE	1.31	17.79	17.32	NA	NA	NA	NA
F465	day8	night	y	with	38.9497	38.62	38.39	40.74	0.667263	0.105503	38.7363	39.1631	FEMALE	1.31	17.79	17.32	NA	NA	NA	NA
F465	day9	day	y	with	41.836	41.87	41.07	42.66	0.441056	0.0697371	41.6949	41.9771	FEMALE	1.31	17.79	17.32	NA	NA	NA	NA
F465	day9	night	y	with	40.3618	40.29	39.32	42.1	0.64389	0.101808	40.1559	40.5677	FEMALE	1.31	17.79	17.32	NA	NA	NA	NA
F470	day10	day	y	without3	41.0234	40.98	40.19	41.88	0.446496	0.0705972	40.8806	41.1662	FEMALE	1.3	16.28	17.55	NA	NA	NA	NA
F470	day10	night	y	without3	37.8913	37.64	37.28	40.87	0.811312	0.12828	37.6318	38.1508	FEMALE	1.3	16.28	17.55	0.00501277	0.329894	65.8107	0.166147
F470	day16	day	y	with	41.9721	41.99	41.42	42.98	0.270294	0.0427372	41.8856	42.0585	FEMALE	1.3	16.28	17.55	NA	NA	NA	NA
F470	day16	night	y	with	39.9159	39.75	39.38	41.31	0.427365	0.0675723	39.7792	40.0526	FEMALE	1.3	16.28	17.55	NA	NA	NA	NA
F470	day5	day	y	with	41.7736	41.76	41.42	42.22	0.183281	0.0289793	41.715	41.8322	FEMALE	1.3	16.28	17.55	NA	NA	NA	NA
F470	day5	night	y	with	39.7744	39.64	39.19	41.31	0.498729	0.078856	39.6149	39.9339	FEMALE	1.3	16.28	17.55	NA	NA	NA	NA
F470	day8	day	y	with	41.8077	41.79	41.31	42.22	0.202971	0.0320925	41.7428	41.8726	FEMALE	1.3	16.28	17.55	NA	NA	NA	NA
F470	day8	night	y	with	39.8162	39.75	38.96	41.54	0.546995	0.0864875	39.6412	39.9911	FEMALE	1.3	16.28	17.55	NA	NA	NA	NA
F470	day9	day	y	with	41.6494	41.62	41.21	42.22	0.28228	0.0446324	41.5592	41.7397	FEMALE	1.3	16.28	17.55	NA	NA	NA	NA
F470	day9	night	y	with	40.0636	39.92	39.27	41.21	0.548834	0.0867782	39.8881	40.2391	FEMALE	1.3	16.28	17.55	NA	NA	NA	NA
F473	day10	day	y	without3	42.2523	42.29	40.92	42.95	0.519519	0.0821432	42.0861	42.4184	FEMALE	1.3	14.57	15.19	NA	NA	NA	NA
F473	day10	night	y	without3	38.5085	38.15	37.5	41.88	0.991407	0.156755	38.1914	38.8255	FEMALE	1.3	14.57	15.19	0.0034345	0.364752	106.202	0.618436
F473	day16	day	y	with	41.9362	41.93	41.15	42.84	0.436997	0.0690953	41.7964	42.0759	FEMALE	1.3	14.57	15.19	NA	NA	NA	NA
F473	day16	night	y	with	39.8874	39.81	39.37	41.43	0.453668	0.0717311	39.7423	40.0325	FEMALE	1.3	14.57	15.19	0.00305277	0.294818	96.5737	0.449212
F473	day5	day	y	with	41.8331	41.82	41.2	42.73	0.371945	0.0588096	41.7141	41.952	FEMALE	1.3	14.57	15.19	NA	NA	NA	NA
F473	day5	night	y	with	40.1223	40.04	39.59	41.93	0.455357	0.0719982	39.9767	40.2679	FEMALE	1.3	14.57	15.19	NA	NA	NA	NA
F473	day8	day	y	with	41.9185	41.96	41.15	42.73	0.410472	0.0649013	41.7872	42.0497	FEMALE	1.3	14.57	15.19	NA	NA	NA	NA
F473	day8	night	y	with	40.2474	40.14	39.45	42.16	0.631397	0.0998326	40.0455	40.4494	FEMALE	1.3	14.57	15.19	NA	NA	NA	NA
F473	day9	day	y	with	41.7211	41.7	40.7	42.95	0.590218	0.0933217	41.5324	41.9099	FEMALE	1.3	14.57	15.19	NA	NA	NA	NA
F473	day9	night	y	with	40.2282	40.14	39.37	42.05	0.586205	0.0926871	40.0407	40.4157	FEMALE	1.3	14.57	15.19	NA	NA	NA	NA
F482	day10	day	y	without3	41.8163	41.78	41.11	42.6	0.327235	0.0517404	41.7116	41.9209	FEMALE	1.29	16.28	17.45	NA	NA	NA	NA
F482	day10	night	y	without3	38.3826	37.84	37.2	40.43	1.10569	0.174825	38.0289	38.7362	FEMALE	1.29	16.28	17.45	0.0181117	0.573898	31.6866	0.606129
F482	day16	day	y	with	41.8705	41.89	40.99	43.26	0.375787	0.0594171	41.7503	41.9907	FEMALE	1.29	16.28	17.45	NA	NA	NA	NA
F482	day16	night	y	with	39.3726	39.2	38.65	42.35	0.706093	0.111643	39.1467	39.5984	FEMALE	1.29	16.28	17.45	0.00209926	0.438921	209.084	0.652281
F482	day5	day	y	with	41.5974	41.55	41.11	42.12	0.270192	0.0427211	41.511	41.6838	FEMALE	1.29	16.28	17.45	NA	NA	NA	NA
F482	day5	night	y	with	40.3254	40.8	38.65	41.81	1.20812	0.191021	39.939	40.7118	FEMALE	1.29	16.28	17.45	NA	NA	NA	NA
F482	day8	day	y	with	41.6256	41.61	40.99	42.83	0.303469	0.0479827	41.5286	41.7227	FEMALE	1.29	16.28	17.45	NA	NA	NA	NA
F482	day8	night	y	with	40.2303	39.98	38.43	42.29	1.265	0.200015	39.8257	40.6348	FEMALE	1.29	16.28	17.45	NA	NA	NA	NA
F482	day9	day	y	with	41.4986	41.44	41.08	42.26	0.302909	0.0478941	41.4017	41.5954	FEMALE	1.29	16.28	17.45	NA	NA	NA	NA
F482	day9	night	y	with	39.5554	39.31	38.87	41.08	0.656128	0.103743	39.3455	39.7652	FEMALE	1.29	16.28	17.45	NA	NA	NA	NA
F483	day10	day	y	without3	41.8034	41.79	40.66	42.8	0.554134	0.0876163	41.6262	41.9806	FEMALE	1.29	16.09	18.07	NA	NA	NA	NA
F483	day10	night	y	without3	38.3949	38.21	37.68	41.22	0.835108	0.132042	38.1278	38.662	FEMALE	1.29	16.09	18.07	0.00354666	0.544618	153.558	0.332294
F483	day16	day	y	with	42.049	42.04	41.33	42.69	0.340223	0.0537939	41.9402	42.1578	FEMALE	1.29	16.09	18.07	NA	NA	NA	NA
F483	day16	night	y	with	39.8967	39.54	39.21	43.73	0.882157	0.139481	39.6145	40.1788	FEMALE	1.29	16.09	18.07	0.0036338	0.551296	151.713	0.559977
F483	day5	day	y	with	42.2033	42.19	41.79	42.89	0.280116	0.0442902	42.1137	42.2929	FEMALE	1.29	16.09	18.07	NA	NA	NA	NA
F483	day5	night	y	with	40.4495	40.09	38.99	43.96	1.39726	0.220926	40.0026	40.8964	FEMALE	1.29	16.09	18.07	NA	NA	NA	NA
F483	day8	day	y	with	42.2138	42.23	41.31	42.69	0.283657	0.0448501	42.1231	42.3046	FEMALE	1.29	16.09	18.07	NA	NA	NA	NA
F483	day8	night	y	with	40.7031	40.54	38.43	43.73	1.46738	0.232013	40.2338	41.1724	FEMALE	1.29	16.09	18.07	NA	NA	NA	NA
F483	day9	day	y	with	41.8771	41.79	41.31	42.69	0.337835	0.0534165	41.7691	41.9852	FEMALE	1.29	16.09	18.07	NA	NA	NA	NA
F483	day9	night	y	with	39.7205	39.4	38.9	41.56	0.725436	0.114702	39.4885	39.9525	FEMALE	1.29	16.09	18.07	NA	NA	NA	NA
F499	day10	day	y	without3	42.1046	42.12	41.43	42.56	0.249085	0.0393838	42.0249	42.1842	MALE	1.3	15.61	13.62	NA	NA	NA	NA
F499	day10	night	y	without3	38.56	38.41	38.18	40.53	0.475467	0.0751779	38.4079	38.7121	MALE	1.3	15.61	13.62	0.0114493	0.322922	28.2046	0.646128
F499	day16	day	y	with	42.13	42.23	41.38	42.79	0.377652	0.059712	42.0092	42.2508	MALE	1.3	15.61	13.62	NA	NA	NA	NA
F499	day16	night	y	with	39.7569	39.64	39.3	41.32	0.394236	0.0623342	39.6308	39.883	MALE	1.3	15.61	13.62	0.00175618	0.416446	237.131	0.227683
F499	day5	day	y	with	41.8336	41.74	41.18	42.91	0.428268	0.067715	41.6966	41.9706	MALE	1.3	15.61	13.62	NA	NA	NA	NA
F499	day5	night	y	with	39.7149	39.64	39.19	41.21	0.432471	0.0683796	39.5766	39.8532	MALE	1.3	15.61	13.62	NA	NA	NA	NA
F499	day8	day	y	with	41.8379	41.72	41.21	43.25	0.463279	0.0732508	41.6898	41.9861	MALE	1.3	15.61	13.62	NA	NA	NA	NA
F499	day8	night	y	with	39.7941	39.75	38.97	40.98	0.480431	0.0759629	39.6405	39.9478	MALE	1.3	15.61	13.62	NA	NA	NA	NA
F499	day9	day	y	with	41.6749	41.66	40.98	42.68	0.411721	0.0650988	41.5432	41.8065	MALE	1.3	15.61	13.62	NA	NA	NA	NA
F499	day9	night	y	with	39.7449	39.64	39.19	41.55	0.424995	0.0671975	39.609	39.8808	MALE	1.3	15.61	13.62	NA	NA	NA	NA
F508	day10	day	y	without3	41.932	41.93	41.15	43.16	0.491347	0.0776889	41.7749	42.0891	MALE	1.28	15.04	15.47	NA	NA	NA	NA
F508	day10	night	y	without3	38.3318	38.12	37.62	40.38	0.696884	0.110187	38.1089	38.5547	MALE	1.28	15.04	15.47	0.00603126	0.541829	89.8368	0.279989
F508	day16	day	y	with	43.05	43.06	42.38	43.54	0.292062	0.046179	42.9566	43.1434	MALE	1.28	15.04	15.47	NA	NA	NA	NA
F508	day16	night	y	with	40.5674	40.49	40.15	41.82	0.345533	0.0546336	40.4569	40.6779	MALE	1.28	15.04	15.47	NA	NA	NA	NA
F508	day5	day	y	with	43.0923	43.06	42.26	43.96	0.344356	0.0544475	42.9822	43.2024	MALE	1.28	15.04	15.47	NA	NA	NA	NA
F508	day5	night	y	with	40.8638	40.7	40.15	42.05	0.509141	0.0805022	40.701	41.0267	MALE	1.28	15.04	15.47	NA	NA	NA	NA
F508	day8	day	y	with	43.0797	43.06	41.93	43.96	0.373888	0.0591168	42.9602	43.1993	MALE	1.28	15.04	15.47	NA	NA	NA	NA
F508	day8	night	y	with	40.8095	40.6	40.27	41.99	0.475306	0.0751524	40.6575	40.9615	MALE	1.28	15.04	15.47	NA	NA	NA	NA
F508	day9	day	y	with	42.9534	42.83	42.43	43.85	0.365746	0.0578295	42.8365	43.0704	MALE	1.28	15.04	15.47	NA	NA	NA	NA
F508	day9	night	y	with	40.8064	40.82	40.13	42.05	0.485888	0.0768256	40.651	40.9618	MALE	1.28	15.04	15.47	NA	NA	NA	NA
F518	day10	day	y	without3	42.3726	42.45	41.21	42.91	0.331328	0.0523876	42.2666	42.4785	MALE	1.27	17.02	17.67	NA	NA	NA	NA
F518	day10	night	y	without3	37.8128	37.54	37.09	39.87	0.703693	0.111264	37.5878	38.0379	MALE	1.27	17.02	17.67	0.021704	0.748187	34.4723	0.47075
F518	day16	day	y	with	42.391	42.35	41.78	43.34	0.296779	0.0469249	42.2961	42.4859	MALE	1.27	17.02	17.67	NA	NA	NA	NA
F518	day16	night	y	with	39.9374	39.76	39.32	41.44	0.462031	0.0730534	39.7897	40.0852	MALE	1.27	17.02	17.67	0.0136508	1.06161	77.7689	0.310757
F518	day5	day	y	with	42.2103	42.24	41.61	43.03	0.346528	0.0547909	42.0994	42.3211	MALE	1.27	17.02	17.67	NA	NA	NA	NA
F518	day5	night	y	with	39.7362	39.54	38.98	41.44	0.633938	0.100234	39.5334	39.9389	MALE	1.27	17.02	17.67	NA	NA	NA	NA
F518	day8	day	y	with	42.239	42.12	41.78	43.03	0.318275	0.0503237	42.1372	42.3408	MALE	1.27	17.02	17.67	NA	NA	NA	NA
F518	day8	night	y	with	39.9064	39.76	38.98	41.67	0.654585	0.103499	39.6971	40.1158	MALE	1.27	17.02	17.67	NA	NA	NA	NA
F518	day9	day	y	with	42.1011	42.09	41.44	42.91	0.390044	0.0616713	41.9764	42.2259	MALE	1.27	17.02	17.67	NA	NA	NA	NA
F518	day9	night	y	with	39.81	39.64	38.98	41.21	0.653573	0.103339	39.601	40.019	MALE	1.27	17.02	17.67	NA	NA	NA	NA
F538	day10	day	y	without3	40.4517	40.41	39.42	42.33	0.47912	0.0757555	40.2985	40.6049	MALE	1.25	15.43	15.92	NA	NA	NA	NA
F538	day10	night	y	without3	37.15	36.93	36.45	41.58	0.945249	0.149457	36.8477	37.4523	MALE	1.25	15.43	15.92	0.00597291	0.472114	79.0424	0.347678
F538	day16	day	y	with	41.2633	41.34	39.42	41.95	0.45776	0.0723781	41.1169	41.4097	MALE	1.25	15.43	15.92	NA	NA	NA	NA
F538	day16	night	y	with	38.9115	38.71	38.11	42.57	0.811881	0.12837	38.6519	39.1712	MALE	1.25	15.43	15.92	0.00509475	0.597567	117.291	0.609206
F538	day5	day	y	with	41.3028	41.22	40.74	42.1	0.305476	0.0483	41.2051	41.4005	MALE	1.25	15.43	15.92	NA	NA	NA	NA
F538	day5	night	y	with	39.0459	38.89	38.35	40.38	0.497349	0.0786378	38.8868	39.205	MALE	1.25	15.43	15.92	NA	NA	NA	NA
F538	day8	day	y	with	41.3456	41.26	40.74	42.44	0.41785	0.0660679	41.212	41.4793	MALE	1.25	15.43	15.92	NA	NA	NA	NA
F538	day8	night	y	with	39.4415	39.18	38.58	42.57	0.733569	0.115987	39.2069	39.6761	MALE	1.25	15.43	15.92	NA	NA	NA	NA
F538	day9	day	y	with	41.2137	41.13	40.62	43.18	0.551176	0.0871485	41.0374	41.39	MALE	1.25	15.43	15.92	NA	NA	NA	NA
F538	day9	night	y	with	39.0064	38.82	38.11	42.07	0.706006	0.111629	38.7806	39.2322	MALE	1.25	15.43	15.92	NA	NA	NA	NA
F557	day10	day	y	without3	42.1897	42.15	41.81	42.7	0.258201	0.0408251	42.1071	42.2723	MALE	1.15	17.28	17.75	NA	NA	NA	NA
F557	day10	night	y	without3	37.3582	37.13	36.71	40.02	0.743806	0.117606	37.1203	37.5961	MALE	1.15	17.28	17.75	0.00992115	0.525098	52.9271	0.476904
F557	day16	day	y	with	41.9821	42.03	41.02	42.76	0.482391	0.0762727	41.8278	42.1363	MALE	1.15	17.28	17.75	NA	NA	NA	NA
F557	day16	night	y	with	39.1554	39.02	38.7	40.97	0.493403	0.0780139	38.9976	39.3132	MALE	1.15	17.28	17.75	0.00515987	0.680857	131.952	0.559977
F557	day5	day	y	with	41.529	41.36	40.91	42.37	0.436311	0.0689868	41.3894	41.6685	MALE	1.15	17.28	17.75	NA	NA	NA	NA
F557	day5	night	y	with	39.171	38.92	38.53	40.8	0.60734	0.0960289	38.9768	39.3653	MALE	1.15	17.28	17.75	NA	NA	NA	NA
F557	day8	day	y	with	41.5274	41.48	40.8	42.37	0.452407	0.0715318	41.3827	41.6721	MALE	1.15	17.28	17.75	NA	NA	NA	NA
F557	day8	night	y	with	39.3356	39.25	38.7	41.02	0.575787	0.0910399	39.1515	39.5198	MALE	1.15	17.28	17.75	NA	NA	NA	NA
F557	day9	day	y	with	41.592	41.48	40.91	42.7	0.490467	0.0775496	41.4351	41.7489	MALE	1.15	17.28	17.75	NA	NA	NA	NA
F557	day9	night	y	with	39.4531	39.36	38.7	41.02	0.567637	0.0897512	39.2715	39.6346	MALE	1.15	17.28	17.75	NA	NA	NA	NA
F559	day10	day	y	without3	42.0711	42.23	40.87	42.58	0.377092	0.0596235	41.9505	42.1917	MALE	1.13	15.59	16.16	NA	NA	NA	NA
F559	day10	night	y	without3	37.7133	37.52	36.97	40.65	0.726402	0.114854	37.481	37.9456	MALE	1.13	15.59	16.16	NA	0.57111	NA	0.643051
F559	day16	day	y	with	41.9733	42	40.87	42.58	0.376957	0.0596021	41.8528	42.0939	MALE	1.13	15.59	16.16	NA	NA	NA	NA
F559	day16	night	y	with	39.1946	39.08	38.41	40.87	0.611107	0.0966245	38.9992	39.3901	MALE	1.13	15.59	16.16	0.00517184	0.91486	176.892	0.295373
F559	day5	day	y	with	41.8782	41.8	40.99	42.58	0.313065	0.0495	41.7781	41.9783	MALE	1.13	15.59	16.16	NA	NA	NA	NA
F559	day5	night	y	with	39.5833	39.52	38.57	41.01	0.686507	0.108546	39.3638	39.8029	MALE	1.13	15.59	16.16	NA	NA	NA	NA
F559	day8	day	y	with	42.0097	42.03	41.43	43.04	0.34304	0.0542393	41.9	42.1195	MALE	1.13	15.59	16.16	NA	NA	NA	NA
F559	day8	night	y	with	40.1931	39.86	38.74	42.92	1.09231	0.17271	39.8437	40.5424	MALE	1.13	15.59	16.16	NA	NA	NA	NA
F559	day9	day	y	with	41.8286	41.83	41.21	42.89	0.371374	0.0587194	41.7098	41.9473	MALE	1.13	15.59	16.16	NA	NA	NA	NA
F559	day9	night	y	with	39.5031	39.41	38.52	40.87	0.701356	0.110894	39.2788	39.7274	MALE	1.13	15.59	16.16	NA	NA	NA	NA
F584	day10	day	y	without3	41.4617	41.56	40.39	42.77	0.665938	0.105294	41.2487	41.6747	MALE	1.13	15.7	15.63	NA	NA	NA	NA
F584	day10	night	y	without3	37.0067	36.78	36.2	39.63	0.793862	0.125521	36.7528	37.2606	MALE	1.13	15.7	15.63	NA	0.458171	NA	0.738431
F584	day16	day	y	with	42.3682	42.44	41.53	42.89	0.314056	0.0496565	42.2678	42.4686	MALE	1.13	15.7	15.63	NA	NA	NA	NA
F584	day16	night	y	with	39.8154	39.63	39.29	41.19	0.432239	0.068343	39.6771	39.9536	MALE	1.13	15.7	15.63	0.00727627	0.830249	114.104	0.756892
F584	day5	day	y	with	42.0782	41.98	41.53	42.54	0.269306	0.042581	41.9921	42.1643	MALE	1.13	15.7	15.63	NA	NA	NA	NA
F584	day5	night	y	with	39.8097	39.85	39.04	41.3	0.613143	0.0969465	39.6137	40.0058	MALE	1.13	15.7	15.63	NA	NA	NA	NA
F584	day8	day	y	with	42.0341	41.98	41.64	42.54	0.276935	0.0437873	41.9455	42.1227	MALE	1.13	15.7	15.63	NA	NA	NA	NA
F584	day8	night	y	with	39.3218	38.86	38.44	41.16	0.781425	0.123554	39.0719	39.5717	MALE	1.13	15.7	15.63	NA	NA	NA	NA
F584	day9	day	y	with	42.0866	41.98	41.3	43	0.406723	0.0643085	41.9565	42.2166	MALE	1.13	15.7	15.63	NA	NA	NA	NA
F584	day9	night	y	with	40.0623	40.08	39.1	41.19	0.610032	0.0964546	39.8672	40.2574	MALE	1.13	15.7	15.63	NA	NA	NA	NA

## Sheet: info
data for Rscript	explanation
ID	individual identification ring number (alluminium)
exp.day	experimental day of the experiment (total 18 days)
daynight	photoperiod cycle (day and night) based on the chamber 12:12 phototperiodic cycle
age.class	age group (y,m,o) young middle -aged and old
food.manip	food manipulation, with (with access to food) and without (without access to food) , without3 stands for the third day of food deprivation conditions (2 prior for acclimation)
mean.bt	mean body temperature calculated for each individual separately for day and night
median.bt	median body temperature calculated for each individual separately for day and night
min.bt	minumum value of body temperature for each individual separately for day and night
max.bt	maximum value for body temperature for each individual separately for day and night
sd.bt	standard deviation calculated separetely for each individuals for each day and night
se.bt	standard error calculated separetely for each individuals for each day and night
lower.ci.bt	lower confidence interval
upper.ci.bt	upper confidence interval
sex	sex of the individual
yr.old	age in years calculated from the hatching date
bm	inital body mass of the bird measured at the beginning of the experiment
bm.day9	body mass of the bird measured at day 9 (just after lights on in the morning)
os.index	oxidative stress index , calculated as the ratio between drom and oxy
drom	dROM (mmol/H2O2 equivalents), a metric of oxidative damage in plasma
oxy	OXY (mmol HClO neutralized), a metric for non-enzymatic antioxidant capacity
UA	Uric acid (mmol/L) plasma concetration
